# Supplementary material for: Stem-Cell-Derived β-Like Cells with a Functional PTPN2 Knockout Display Increased Immunogenicity
Source: Cells. 2022 Nov 30;11(23):3845. doi: 10.3390/cells11233845 (PMC9737324; doi:10.3390/cells11233845)
Supplement: Supplementary file 1 [file cells-11-03845-s001.zip]

Archive with 1 entries (1 files):
- cells-1972139-supplementary.pdf
